# Supplementary material for: Systematic Qualitative and Quantitative Analyses of Wenxin Granule via Ultra-High Performance Liquid Chromatography Coupled with Ion Mobility Quadrupole Time-of-Flight Mass Spectrometry and Triple Quadrupole–Linear Ion Trap Mass Spectrometry
Source: Molecules. 2022 Jun 6;27(11):3647. doi: 10.3390/molecules27113647 (PMC9181919; doi:10.3390/molecules27113647)
Supplement: Supplementary file 1 [file molecules-27-03647-s001.zip]

Archive with 1 entries (1 files):
- molecules-1729015-supplementary.pdf
